# Supplementary material for: Removal of a 10-kb Gret1 transposon from VvMybA1 of Vitis vinifera cv. Chardonnay
Source: Hortic Res. 2022 Sep 6;9:uhac201. doi: 10.1093/hr/uhac201 (PMC9669667; doi:10.1093/hr/uhac201)
Supplement: supp_data_uhac201 [file supp_data_uhac201.zip]

Archive with 2 entries (2 files):
- MybA1SupTables8.23.2022.xlsx
- Supplementary Figures 8.20.2022 .pptx
