# Supplementary material for: Removal of a 10-kb Gret1 transposon from VvMybA1 of Vitis vinifera cv. Chardonnay
Source: Hortic Res. 2022 Sep 6;9:uhac201. doi: 10.1093/hr/uhac201 (PMC9669667; doi:10.1093/hr/uhac201)
Supplement: supp_data_uhac201 [file supp_data_uhac201.zip › MybA1SupTables8.23.2022.xlsx]

## Sheet: TableS1
Table S1 Primers used in this study
Primer name	Direction	Sequence
1158	forward	TCCTCTCTCTGACCATGGCTAAC
1246	reverse	CTATCTCATGACTCGGACACCA
1247	reverse	GGAGAACCATCATCATGCGTATC
1154	forward	GGACGTTAAAAAATGGTTGCACGTG
1153	Forward	GTCTAAGGAAACAGTGGTATCAGAATCC
1450	forward	TCAGTGAGGGTAACAAAGTC
1160	reverse	TTGGCACCATAATTTTCCATTTTC
1176-ssDNA Oligo		TCAAGCGAACCAGTAGGCTTGTATCTCTTATGACACATGTGTTTTAGAGCTAGAAATAGC
1180-ssDNA Olgio		TCAAGCGAACCAGTAGGCTTGCGCTGGAGTTCATGGACAAGTTTTAGAGCTAGAAATAGC
1462	forward	TCGTCGGCAGCGTCAGATGTGTATAAGAGACAGTTCAGAACTCCCAATGTACCTG
1463	reverse	GTCTCGTGGGCTCGGAGATGTGTATAAGAGACAGCAACCACAGAAAAGGCACAAC
1516	reverse	GTCTCGTGGGCTCGGAGATGTGTATAAGAGACAGTGATTACCTAAACTGACAGCAAGAG
1470	forward	CTATTGGCATAGTCACCACTaC
1563	Reverse	GGCTTCCTGGAAGTACaG
1560	forward	TTCTCGTTGAGGGCTATTC
1561	Reverse	CACAGACTTCATCGGTGAC
SwaI_MtU6F		GATATTAATCTCTTCGATGAAATTTATGCCTATCTTATATGATCAATGAGG
UNS1_ScaffoldR		GAGAATGGATGCGAGTAATGAAAAAAAGCACCGACTCGGTG
MtU6R		AAGCCTACTGGTTCGCTTGAAG
ScaffoldF		GTTTTAGAGCTAGAAATAGCAAGTT
SpeI_ScaffoldR		GTCATGAATTGTAATACGACTCAAAAAAAAGCACCGACTCGGTG
UNS1_MtU6 F		CATTACTCGCATCCATTCTCATGCCTATCTTATATGATCAATGAGG
1244-Cas9	forward	GCATCACAATCATGGAGCGA
1245-Cas9	reverse	TGGATAATGTTTTCTGCCTGCTC
1554-Cas9	forward	CATATATCATCTGAGGAAGAAGC
1323-Cas9	reverse	CTGAGGATAGCGTGCAGTTC
pJETF		CGACTCACTATAGGGagagcggc
pJETR		aagaacatcgattttccatggcag

## Sheet: Table S2
Table S2 Potential Cas9 targets at the VvMybA1 promoter and Gret1 junctions
Junctiona	RGEN Target (5' to 3')b	Directionc	GC Contents (%)	Out-of-frame Scored	Mismatchese			Target IDf	Distance to TSDg	Location
					0	1	2
pMybA1-5'LTR	ATAAACTGGTGTGATCCTGAAGG	-	40	73.1	1	0	0		90	in the MybA1 promoter
pMybA1-5'LTR	ATCACACCAGTTTATACATTTGG	+	30	70.1	1	0	1		71	in the MybA1 promoter
pMybA1-5'LTR	TGTGGTCCAAATGTATAAACTGG	-	35	67	1	2	1		76	in the MybA1 promoter
pMybA1-5'LTR	GATGAACAATCTCTATTTTGTGG	-	30	60.1	1	2	0		58	in the MybA1 promoter
pMybA1-5'LTR	AAAATAGAGATTGTTCATCAAGG	+	25	64.8	1	3	1		43	in the MybA1 promoter
pMybA1-5'LTR	ATGTGTCATAAGAGATATTTAGG	-	25	75.1	1	0	0		11	in the MybA1 promoter
pMybA1-5'LTR	ATATCTCTTATGACACATGTAGG	+	30	62.9	1	0	0	1176	0	in the MybA1 promoter
pMybA1-5'LTR	TATCTCTTATGACACATGTAGGG	+	30	58.3	1	0	1		1	in the MybA1 promoter
pMybA1-5'LTR	CATGTAGGGACCCCTCCCTCTGG	+	65	66.2	1	48	50	1177	15	5' LTR
pMybA1-5'LTR	ATGTAGGGACCCCTCCCTCTGGG	+	60	62	43	50	102		16	both LTRs
pMybA1-5'LTR	CACGTGTTTCCCAGAGGGAGGGG	-	60	64.7	78	24	194		14	both LTRs
3'LTR-pMybA1	ACCATGGCTAACAAAACCATCGG	+	40	66.5	259	311	181		140	both LTRs
3'LTR-pMybA1	TCCGATGGTTTTGTTAGCCATGG	-	45	65	293	329	154		150	both LTRs
3'LTR-pMybA1	ATGGCTAACAAAACCATCGGAGG	+	45	81.3	312	362	210		140	both LTRs
3'LTR-pMybA1	AGGCATCCGGACAGGGTGTCTGG	-	65	82.2	286	181	135		120	3' LTR
3'LTR-pMybA1	AGATCACGCGTCCATCCATCTGG		55	64.9	10	28	47		45	both LTRs
3'LTR-pMybA1	CCATCCATCTGGTTACTACGTGG	+	50	58.9	2	3	67		34	both LTRs
3'LTR-pMybA1	CCACGTAGTAACCAGATGGATGG	-	50	64.9	2	3	64		45	both LTRs
3'LTR-pMybA1	CGGTCCACGTAGTAACCAGATGG	-	55	65.2	2	0	5		41	both LTRs
3'LTR-pMybA1	CGTGGACCGCCAAAGACGCGAGG	+	70	66.6	2	5	6	1178	16	both LTRs
3'LTR-pMybA1	TTGTTACCTCGCGTCTTTGGCGG	-	50	66.1	2	0	0	1179	21	both LTRs
3'LTR-pMybA1	TTGTTGTTACCTCGCGTCTTTGG	-	45	64.2	4	9	1		18	3' LTR
3'LTR-pMybA1	CGCTGGAGTTCATGGACAAAGGG	-	50	67.1	1	1	0		6	in the MybA1 promoter
3'LTR-pMybA1	GCGCTGGAGTTCATGGACAAAGG	-	55	64.4	1	1	0	1180	7	in the MybA1 promoter
3'LTR-pMybA1	TCCATGAACTCCAGCGCATTTGG	+	50	64.9	1	1	0		27	in the MybA1 promoter
3'LTR-pMybA1	TCCAAATGCGCTGGAGTTCATGG	-	50	63.9	1	0	1		14	in the MybA1 promoter
3'LTR-pMybA1	TTACTGGCTTCCAAATGCGCTGG	-	50	65.2	1	0	0		23	in the MybA1 promoter
3'LTR-pMybA1	CGTTTCTTATGGTGCATTACTGG	-	40	58.6	1	0	0		39	in the MybA1 promoter
a: Junctions of the potential Cas9 targets identified by http://www.rgenome.net/cas-designer/.
b: Potential Cas9 targets including PAM sequences.
c: Direction regarding to the VvMybA1 gene.
d: Calculated microhomology out -of-frame score. 66 or more is recommended.
e: Vitis vinifera reference genome is used for determining perfect macthes or close matches.
f: Cas9 targets investigated by RNP digestion of PCR templates containing the target site.
g: Distance was calculated as the base pairs between the TSD (target sequence duplication sequence) and 3 bp upstream of the PAM sequence (the most frequent Cas9 cutting site).

## Sheet: TableS3
Table S3 Sequences of top 20 most observed T1-T2 variants resulted from simultaneous editing of both target sites 1176 and 1180 in the transgenic callus and vines
Sequence IDa	Variant type	Sequence
Referenceb		CACAAAATAGAGATTGTTCATCAAGGATACTAGTCAGCAATTAATTCCTAAATATCTCTTATGACACATCCATGAACTCCAGCGCATTTGGAAGCCAGTAATGCACCATAAGAAACGT
DE1	T1	CACAAAATAGAGATTGTTCATCAAGGATACTAGTCAGCAATTAATTCCTAAATATCTCTTATGACACATCCATGAACTCCAGCGCATTTGGAAGCCAGTAATGCACCATAAGAAACGT
DE2c	T2	CACAAAATAGAGATTGTTCATCAAGGATACTAGTCAGCAATTAATTCCTAAATATCTCTT-----------ATGAACTCCAGCGCATTTGGAAGCCAGTAATGCACCATAAGAAACGT
DE3	T2	CACAAAATAGAGATTGTTCATCAAGGATACTAGTCAGCAATTAATTCCTAAATATCTCTTATGA---------------------------------------CACCATAAGAAACGT
DE4	T2	CACAAAATAGAGATTGTTCATCAAGGATACTAGTCAGCAATTAATTCCTAAATATCTCTTATGACAC-TCCATGAACTCCAGCGCATTTGGAAGCCAGTAATGCACCATAAGAAACGT
DE5	T2	CACAAAATAGAGATTGTTCATCAAGGATACTAGTCAGCAATTAAT-----------------------TCCATGAACTCCAGCGCATTTGGAAGCCAGTAATGCACCATAAGAAACGT
DE6	T2	CACAAAATAGAGATTGTTCATCAAGGATACTAGTCAGCAATTAATTCCTAAATATCTCTTATGACACA-CCATGAACTCCAGCGCATTTGGAAGCCAGTAATGCACCATAAGAAACGT
DE7	T2	CACAAAATAGAGATTGTTCATCAAGGATACTAGTCAGCAATTAATTCCTAAATATCTCTTATG--ACATCCATGAACTCCAGCGCATTTGGAAGCCAGTAATGCACCATAAGAAACGT
DE8	T2	CACAAAATAGAGATTGTTCATCAAGGATACTAGTCAGCAATTAATTCCTAAATATCTCTTATGACA----CATGAACTCCAGCGCATTTGGAAGCCAGTAATGCACCATAAGAAACGT
DE9	T2	CACAAAATAGAGATTGTTCATCAAGGATACTAGTCAGCAATTAATTCCTAAATATCTCTTATG----ATCCATGAACTCCAGCGCATTTGGAAGCCAGTAATGCACCATAAGAAACGT
DE10	T2	CACA-------------------------------------------------------------------ATGAACTCCAGCGCATTTGGAAGCCAGTAATGCACCATAAGAAACGT
DE11	T2	CACAAAATAGAGATTGTTCATCAAGGATACTAGTCAGCAATTAATTCCTAAATATCTCTTATGACA---CCATGAACTCCAGCGCATTTGGAAGCCAGTAATGCACCATAAGAAACGT
DE12	T2	CACAAAATAGAGATTGTT------------------------------------------------CATCCATGAACTCCAGCGCATTTGGAAGCCAGTAATGCACCATAAGAAACGT
DE13	T2	CACAAAATAGAGATTGTTCATCAAGGATACTAGTCAGCAATTAATTCCTAAATATCTCTTATGACA------------------CATTTGGAAGCCAGTAATGCACCATAAGAAACGT
DE14	T2	CACAAAATAGAGATTGTTCATCAAGGATACTAGTCAGCAATTAAT--------------------------------TCCAGCGCATTTGGAAGCCAGTAATGCACCATAAGAAACGT
DE15	T2	CACAAAATAGAGATTGTTCATCAAGGATACTAGTCAGCAATTAATTCCTAAATATCTCTTATGACAC--CCATGAACTCCAGCGCATTTGGAAGCCAGTAATGCACCATAAGAAACGT
DE16	T2	CACAAAATAGAGATTGTTCATCAAGGATACTAGTCAGCAATTAATTCCTAAATATCTCTTATGAC-------------------------------------------------ACGT
DE17	T2	CACAAAATAGAGATTGTTCATCAAGGATACTAGTCAGCAATTAATTCCTAAATATCTCTTATGACACA------AACTCCAGCGCATTTGGAAGCCAGTAATGCACCATAAGAAACGT
DE18	T2	CACAAAATAGAGATTGTTCATCAAGGATACTAGTCAGCAATGAGGCATGAGAGGAGCCATATAGAGATTGTTCACCATGAACTCCAGCGCATTTGGAAGCCAGTAATGCACCATAAGAAACGT
DE19	T2	CACAAAATAGAGATTGTTCATCAAGGATACTAGTCAGCAATTAATTCCTAAATATCTCTTATG-----TCCATGAACTCCAGCGCATTTGGAAGCCAGTAATGCACCATAAGAAACGT
DE20	T2	CACAAAATAGAGATTGTTCATCAAGGATACTAGTCAGCAATTAATTCCTAAATATCTCTTATGA-------------------------------CAGTAATGCACCATAAGAAACGT
a: These variants were selected on the basis of their overall mean indel percentages within the editing window assayed across all 28 samples; see Figure 2 for the definition of editing variant types T1-T2.
b: The sequence of a perfect editing variant with 68 bps (in green) for the 5' target site (1176) and 50 bps (in red) for the 3' target site (1180); the PAM sites were in bold and italic and deletion bps were represented by "-", and insertion bps were underlined.
c: This variant was found to replace one of the VvMybA1 alleles in the edited vines NNRR2.1 and NNRR3.1.

## Sheet: TableS4
Table S4. Thirty-seven representative variants and their indel statistics observed in the transgenic callus and vines based on amplicon sequencing of individual target sites
			Agrobacterium-transformed material							Biolistically transformed material
Sequence ID	Variant typea	Variant sequenceb	Callus (sample size =5)			Plants (sample size =26)				Callus (sample size= 5)			Plants (sample size= 22)
			Meanc	Maxd	Min	Mean	Max	Min		Mean	Max	Min	Mean	Max	Min	Overall mean
	1176 target sitee	TTCCTAAATATCTCTTATGACACATGTAGGGACCCCTC
	Indel percentage at 1176 sitef		8.809	17.4403	4.37839	2.79984	11.9223	0.384		0.1026	0.207	0.032	5.04655	49.011	0.21	3.93755
SE1	1d(3)	TTCCTAAATATCTCTTATGACAC-TGTAGGGACCCCTC	2.08835	5.28318	0.591957	0.729	1.59676	0.0842861		0.0344439	0.0613746	0.0105873	2.07284	42.1377	0.0703711	1.23116
SE2	2d(3)	TTCCTAAATATCTCTTATGACA--TGTAGGGACCCCTC	0.106788	0.164825	0.0237093	0.21432	0.563281	0		0.0065767	0.0237501	0.000220569	1.95335	40.9197	0	0.570259
SE3	3d(3)	TTCCTAAATATCTCTTATGAC---TGTAGGGACCCCTC	0.114736	0.268458	0.00061743	0.144778	0.288988	0.0232445		0.00108064	0.00184498	0.000143505	0.0300375	0.0603872	0	0.0726579
SE4	4d(3)	TTCCTAAATATCTCTTATGA----TGTAGGGACCCCTC	0.585946	2.81211	0.00440983	0.134634	0.279148	0		0.00669534	0.0157138	0.00183807	0.0471552	0.0947174	0	0.193608
SE5	5d(3)	TTCCTAAATATCTCTTATG-----TGTAGGGACCCCTC	0.0063239	0.0309371	0	0.0244312	0.0672544	0		9.56537e-05	0.000478268	0	0.0137915	0.0389755	0	0.0111606
SE6	6d(3)	TTCCTAAATATCTCTTAT------TGTAGGGACCCCTC	0.0118888	0.0399233	0.000298972	0.0260761	0.0576962	0		0.000177836	0.000419313	0	0.0154781	0.143835	0	0.0134052
SE7	7d(3)	TTCCTAAATATCTCTTA-------TGTAGGGACCCCTC	0.0118443	0.0542721	0.000373714	0.045323	0.203721	0		0.00059084	0.00130748	0	0.022868	0.144254	0	0.0201565
SE8	1d(2)	TTCCTAAATATCTCTTATGACACA-GTAGGGACCCCTC	2.29025	8.75747	0.123733	0.148359	0.612556	0.0376337		0.00718644	0.0106505	0.00110284	0.0294404	0.0809229	0	0.618808
SE9	2d(2)	TTCCTAAATATCTCTTATGACAC--GTAGGGACCCCTC	0.0857181	0.360065	0.00134537	0.0205977	0.0734424	0		0.000562303	0.00127538	0	0.00921189	0.0796594	0	0.0290225
SE10	3d(2)	TTCCTAAATATCTCTTATGACA---GTAGGGACCCCTC	0.105871	0.457577	0	0.0111786	0.0260449	0		0.000769953	0.0027266	0	0.0015794	0.00740089	0	0.0298497
SE11	4d(2)	TTCCTAAATATCTCTTATGAC----GTAGGGACCCCTC	0.0141304	0.0697537	0.000298972	0.0347743	0.0765879	0		0.000362893	0.000922488	0	0.0102848	0.037511	0	0.0148881
SE12	5d(2)	TTCCTAAATATCTCTTATGA-----GTAGGGACCCCTC	0.021082	0.0829859	0	0.0157462	0.0716741	0		0.000139885	0.000398557	0	0.00525234	0.0314696	0	0.0105551
SE13	2d(1)	TTCCTAAATATCTCTTATGACACA--TAGGGACCCCTC	0.0136324	0.0330038	0.000123486	0.0157844	0.0391581	0		0.0064594	0.026405	0.000637691	0.00694807	0.0348316	0	0.0107061
SE14	11d(1)	TTCCTAAATATCTCT-----------TAGGGACCCCTC	0.633865	3.13374	0.00148183	0.0184736	0.0586338	0		0.00185772	0.00763149	0	0.00339941	0.011319	0	0.164399
SE15	3d(4)	TTCCTAAATATCTCTTATGA---ATGTAGGGACCCCTC	0.00578825	0.00775041	0	0.0116617	0.0384178	0		0.000430607	0.00107675	0	0.006366	0.085	0	0.00606164
SE16	A(3)d	TTCCTAAATATCTCTTATGACACAATGTAGGGACCCCTC	0.519676	0.774201	0.057253	0.475203	8.62913	0		0.0088604	0.0251852	0.00327064	0.0324203	0.242432	0	0.25904
SE17	T(3)	TTCCTAAATATCTCTTATGACACATTGTAGGGACCCCTC	0.761109	2.38562	0.0696604	0.077486	0.22042	0		0.0128999	0.0237501	0.00343836	0.0108997	0.0370138	0	0.215599
SE18	C(3)	TTCCTAAATATCTCTTATGACACACTGTAGGGACCCCTC	0.0219154	0.051734	0.000747429	0.0156893	0.0475907	0		0.000282976	0.000461463	0	0.0024158	0.0135132	0	0.0100759
SE19	G(3)	TTCCTAAATATCTCTTATGACACAGTGTAGGGACCCCTC	0.0094099	0.0280487	0.000298972	0.0111288	0.0269339	0		0.0008086	0.00279835	0	0.00381483	0.0265603	0	0.00629052
	1180 target sitee	AACAACACACACCCTTTGTCCATGAACTCCAGCGCATTTGGA
	Indel percentage at 1180 sitef		49.456	65.2999	40.55	19.8482	76.668	1.39376		0.55458	1.1019	0.264	16.1857	93.287	2.373	19.3481
SE20	1d(3)	AACAACACACACCCTTTG-CCATGAACTCCAGCGCATTTGGA	1.74565	3.98593	0.339251	0.749089	5.97126	0		0.0386325	0.109981	0.017572	0.333904	0.598848	0	0.716818
SE21	2d(3)	AACAACACACACCCTTTG--CATGAACTCCAGCGCATTTGGA	0.0530065	0.197501	0.000559425	0.128107	0.835001	0		0.00030931	0.00065917	0	0.0600999	0.128284	0	0.0603806
SE22	3d(3)	AACAACACACACCCTTTG---ATGAACTCCAGCGCATTTGGA	0.20413	0.683253	0.0206188	0.159988	0.782056	0		0.0053223	0.0209119	0.00076931	0.0821013	0.201038	0	0.112885
SE23	4d(3)	AACAACACACACCCTTTG----TGAACTCCAGCGCATTTGGA	0.0796544	0.254026	0.00111885	0.548859	9.63368	0		0.00174227	0.00254251	0.00086057	1.92714	39.4891	0	0.639349
SE24	5d(3)	AACAACACACACCCTTTG-----GAACTCCAGCGCATTTGGA	0.102981	0.360374	0.0013586	0.15622	0.616726	0		0.00102938	0.00327017	0	0.117089	0.234984	0	0.0943297
SE25	6d(3)	AACAACACACACCCTTTG------AACTCCAGCGCATTTGGA	0.179782	0.516748	0.012627	0.316484	1.26481	0		0.00425355	0.0149739	0	0.199698	0.364405	0	0.175054
SE26	8d(3)	AACAACACACACCCTTTG--------CTCCAGCGCATTTGGA	0.0180309	0.0891389	0.000159836	0.0162145	0.0851579	0		8.3492e-05	0.000229126	0	0.0180034	0.0489736	0	0.0130831
SE27	22d(3)	AACAACACACACCCTTTG----------------------GA	8.4621	13.1152	0.0570858	0.523774	1.39238	0		0.0391153	0.0816681	0.0172667	0.320812	0.646416	0	2.33645
SE28	1d(2)	AACAACACACACCCTTT-TCCATGAACTCCAGCGCATTTGGA	0.37818	0.821533	0.0103485	0.156473	0.364939	0.00136232		0.0509406	0.159206	0.00427209	0.0997322	0.220581	0	0.171331
SE29	2d(2)	AACAACACACACCCTTT--CCATGAACTCCAGCGCATTTGGA	0.124478	0.36402	0.00114983	0.116056	0.271505	0		0.0170901	0.0817542	0.000427394	0.062363	0.150349	0	0.0799968
SE30	5d(2)	AACAACACACACCCTTT-----TGAACTCCAGCGCATTTGGA	0.0303215	0.145082	0.000159836	0.846971	20.5823	0		0.000207138	0.000344228	0	0.0227877	0.0577184	0	0.225072
SE31	3d(1)	AACAACACACACCCTT---CCATGAACTCCAGCGCATTTGGA	0.00371181	0.00775203	0.000135274	0.0792563	0.640995	0		0.000137121	0.000343689	0	0.0173186	0.0364938	0	0.025106
SE32	A(3)	AACAACACACACCCTTTGATCCATGAACTCCAGCGCATTTGGA	14.6539	18.9381	8.11917	5.12537	42.4326	0.100357		0.0921243	0.117144	0.0656935	8.6091	73.812	0.300927	7.12013
SE33	T(3)	AACAACACACACCCTTTGTTCCATGAACTCCAGCGCATTTGGA	5.44734	13.3417	0.250782	3.84733	28.1416	0.146433		0.109941	0.150944	0.0460257	0.365023	0.707575	0.0295546	2.44241
SE34	G(3)	AACAACACACACCCTTTGGTCCATGAACTCCAGCGCATTTGGA	2.90774	6.58787	0.256254	0.479358	8.14849	0.0194542		0.0171379	0.0320776	0.00830237	0.0869609	0.21998	0.01673	0.8728
SE35	C(3)	AACAACACACACCCTTTGCTCCATGAACTCCAGCGCATTTGGA	2.64577	6.4389	0.0519454	0.165567	0.451936	0.00256942		0.011052	0.0170699	0.00193453	0.0939882	0.174038	0.0278935	0.729095
SE36	9d(-5)	AACAACACAC---------CCATGAACTCCAGCGCATTTGGA	0.65103	3.22723	0.0039906	0.00341737	0.0589665	0		0.00177034	0.00885172	0	0	0	0	0.164054
SE37	24d(-12)	AAC------------------------TCCAGCGCATTTGGA	0	0	0	1.53313	38.3847	0		5.16342e-05	0.000258171	0	0.00826297	0.0430025	0	0.38536
a: Variant types were described on the basis of the changes of base pairs using the relevant PAM site as a reference. For example, "1d(3)" means 1 bp deletion, 3bp upstream of the PAM site, "24d(-12)" stands for deletion of 24 bps 12 bps downstream of PAM, "A(3)" stands for insertion of "A" at the postion of 3 bps upstream of the PAM site.
b: The 3 bps of the PAM sites highlighted in red, the 20 bps before the 1176 PAM site in green and 1180 PAM site in brown, insertion bps in blue, and deleted bps represented by "-".
c: The indel percentage for an individual sample was calcuated with the reads of a variant divided by its total mapped reads; the mean indel percentage was calculated as an average of all samples in the concerned group.
d: Maximum indel percentages of 10% or more highlighted in bold.
e: Reference of unedited target sequences;
f: Total indel percentage for the tartget site 1176 or 1180.

## Sheet: TableS5
Table S5: Summary of amplicon data analysis for VvMybA1 editing in transgenic calli and vines
Delivery Methoda	Sample identityb	Callus identity	LAc	5' LTR	1176 target						3' LTR	1180 target
				total reads	mapped reads	>1 readd	insertion	deletion	mutation rate		total reads	mapped reads	>1 readd	insertion	deletion	mutation rate
Controle	19C1	2019Ch		4213312	4183208	4173173	60	1767	0.000437796		3780127	3749844	3709531	4532	3336	0.00212102
Control	19C2	2019Ch		4302033	4270300	4260886	67	2068	0.000501069		4420411	4389020	4344883	5849	3796	0.00221985
AC1	291O1	2015Ch		1441656	1413686	1406798	267	732	0.000710123		1330587	1301164	1264697	73614	41653	0.091142
AC2	291O2	2015Ch		1168248	859992	854561	69	377	0.000521905		1422218	1392054	1355016	52891	19352	0.0533152
AC3	291O3	2015Ch		1336924	1295648	1288895	254	1184	0.00111568		1244437	1221174	1188882	22863	17722	0.0341371
AC4	7CH6P1	2017Ch	v	1568386	1557584	1548305	23882	83024	0.0690471		1276857	1205274	1152135	498042	254301	0.652999
AC5	7CH6P2	2017Ch	v	1358063	1347895	1337920	2243	231094	0.174403		1319633	1294488	1251285	338966	216917	0.44425
AC6	7CH6P3	2017Ch		1484307	1473908	1465310	11083	53074	0.0437839		1247463	1216709	1171929	413612	123847	0.458611
AC7	7CH6P4	2017Ch		1249112	1235176	1225891	12846	92839	0.0862108		1556462	1530626	1478476	494633	104889	0.4055
AC8	7CH6P5	2017Ch		1639411	1628864	1619618	67893	40628	0.0670041		1331102	1306724	1262031	325430	320006	0.511426
AC9	8CH6P1	2018Ch		1220348	1210893	1203320	12999	29857	0.0356148		1174010	1140892	1088567	549980	46549	0.547995
AC10	8CH6P2	2018Ch		1315383	1304150	1295208	4842	85522	0.0697679		1229137	1215041	1161816	288820	306584	0.512477
AP1	22041	2017Ch	v	329354	326869	323481	132	2168	0.00711015		284402	276231	263754	52604	12842	0.248133
AP2	22045	2017Ch		226602	225159	221895	416	5870	0.0283287		226835	225731	220213	71824	97009	0.76668
AP3	22049	2017Ch		604066	599181	595024	2181	23325	0.0428655		561995	551520	536047	205902	35237	0.449847
AP4	316G11	2017Ch		448047	442407	437956	1187	13317	0.0331175		372217	355517	340897	12647	20916	0.098455
AP5	316G12	2017Ch		397916	392829	389053	663	6352	0.018031		307196	292125	279667	41354	8717	0.179038
AP6	316G21	2017Ch		38914	38398	37757	0	67	0.00177451		216172	214596	208649	273	477	0.00359455
AP7	316G24	2017Ch		380285	376720	372894	1183	8068	0.0248087		381137	370062	354752	12162	17753	0.0843265
AP8	316G51	2017Ch		257387	256499	253391	522	3530	0.0159911		194097	192041	185984	2709	4140	0.0368257
AP9	316G53	2017Ch		276295	273798	270592	320	6483	0.0251412		352913	343477	330286	3849	9468	0.0403196
AP10	316G63	2017Ch		186641	185903	183334	10	162	0.000938178		129334	128157	122542	19	69	0.000718121
AP11	316G64	2017Ch		397783	394949	391490	177	1365	0.0039388		340900	333784	321649	1530	2953	0.0139376
AP12	316N22	2017Ch		154394	153353	151460	337	2876	0.0212135		196486	194948	187113	100707	16730	0.627626
AP13	316N24	2017Ch		367362	363311	359314	3266	14122	0.0483922		357334	348406	329644	72462	66172	0.420557
AP14	316N25	2017Ch		278297	276884	273824	65	986	0.00383823		282746	280619	272435	4572	2230	0.0249674
AP15	316N31	2017Ch	v	344194	340250	336244	1776	16309	0.0537853		346415	334223	318806	18499	31640	0.157271
AP16	48G124	2017Ch		263439	262287	259350	548	3409	0.0152574		228034	224858	217605	14362	5264	0.0901909
AP17	48G1212	2017Ch		229966	229209	226806	27	179	0.000908265		207321	205893	200053	16	155	0.000854773
AP18	48G1222	2017Ch		28993	28521	27288	20	158	0.00652301		215236	213401	206624	19582	2002	0.10446
AP19	48G1243	2017Ch		435242	431570	428442	976	6495	0.0174376		386657	377244	360012	136727	6674	0.398323
AP20	316G23	2017Ch	v	470879	465282	460724	1729	10899	0.027409		343391	335566	321869	11597	15447	0.0840218
AP20	316G23ad	2017Ch		543337	537510	533685	665	8459	0.0170962		538452	530679	519425	5763	10141	0.0306185
AP20	316G23b	2017Ch		537686	531252	526817	1852	22322	0.0458869		499522	485652	471960	16779	38433	0.116984
AP21	316G54	2017Ch	v	359804	356951	353236	694	8534	0.0261242		329135	319216	305741	7941	14778	0.074308
AP21	316G54a	2017Ch		551455	546362	542318	1413	14659	0.0296357		513381	503996	491288	17989	23611	0.0846754
AP21	316G54b	2017Ch		510427	507068	503394	989	7938	0.0177336		430879	426906	416859	6955	9654	0.0398432
AP22	316G61	2017Ch	v	434124	429678	425277	837	13782	0.0343752		403313	390326	373929	11291	27515	0.103779
AP22	316G61a	2017Ch		549341	544017	539964	489	7261	0.0143528		471311	464390	454292	5940	10780	0.0368045
AP23	48G112	2017Ch	v	563496	553667	549494	1931	14715	0.0302933		371480	365736	356331	11992	15229	0.0763925
AP23	48G112a	2017Ch		606271	577348	572052	74794	12044	0.151801		265323	261262	256659	6486	12083	0.0723489
AP23	48G112b	2017Ch		736629	729422	724626	1767	17404	0.0264564		510046	498995	486041	17879	24319	0.0868198
AP24	48G1213	2017Ch	v	523036	514552	510179	51377	9448	0.119223		523382	515058	501195	149050	18054	0.333411
AP24	48G1213a	2017Ch		626791	616322	611519	104374	7855	0.183525		574496	564772	552588	17434	25004	0.0767986
AP24	48G1213b	2017Ch		502789	493853	490075	1292	10153	0.0233536		497469	488563	477201	11126	25870	0.0775271
AP25	48G1223	2017Ch	v	592824	584025	579888	1958	16621	0.0320389		600023	590097	576358	16123	33886	0.0867673
AP25	48G1223a	2017Ch		470592	462999	459340	1515	11518	0.0283733		456189	448415	437635	72824	16879	0.204972
AP25	48G1223b	2017Ch		756925	751208	746707	716	8137	0.0118561		525953	522901	512197	4495	7924	0.0242465
AP26	48G123	2017Ch	v	553363	546184	541633	1258	9592	0.020032		538229	526366	513851	24299	18183	0.0826738
AP26	48G123a	2017Ch		655392	648417	644152	2140	13734	0.0246433		536482	525391	512242	93196	19029	0.219086
AP26	48G123b	2017Ch		737799	730619	725763	1705	19933	0.0298141		553489	542973	529512	18153	34314	0.0990856
AP26	48G123c	2017Ch		745018	738090	733565	1312	14568	0.0216477		528189	518695	506824	13026	19193	0.0635704
AP27	48G1241	2017Ch	v	386674	383152	378961	994	10981	0.0315996		315965	306707	292474	6393	123060	0.442614
AP27	48G1241a	2017Ch		542848	534052	529541	2695	19517	0.0419458		548933	537434	523202	18679	226660	0.468918
AP28	48G1242	2017Ch	v	600752	570733	566465	7309	10184	0.030881		472327	464680	453312	25984	16082	0.092797
AP28	48G1242a	2017Ch		667895	629587	625587	828	3857	0.00748897		543990	538638	528662	3064	5425	0.0160575
AP28	48G1242b	2017Ch		551157	517128	513306	1015	15358	0.0318972		361302	353807	344073	9455	26646	0.104923
AP29	48G1262	2017Ch	v	568676	543634	539710	554	4953	0.0102036		488491	482635	472048	8111	12093	0.0428007
AP29	48G1262a	2017Ch		707932	680552	676219	412	8331	0.0129292		407671	402845	394234	2834	8474	0.0286835
AP29	48G1262b	2017Ch		443087	434763	431435	668	8427	0.0210808		441851	427232	427141	6576	14443	0.0492086
BC1	BD1P1	2018Ch		1316996	1307465	1300213	441	1371	0.00139362		1120960	1096989	1061941	3787	2173	0.00561236
BC2	BD1P2	2018Ch		1208818	1199485	1192428	92	658	0.000628969		932355	903080	872883	3184	1566	0.00544174
BC3	BD1P3	2018Ch		1270401	1261527	1254526	143	756	0.000716605		1234427	1208107	1169880	2308	1223	0.00301826
BC4	BD1P4	2018Ch		1411727	1401253	1393678	778	2111	0.00207293		1224960	1198785	1162020	4224	7613	0.0101866
BC4af	BD1P4a	2018Ch		5588654	5547205	5536140	4995	73335	0.0141488		5319134	5277569	5225655	124619	15884	0.0268872
BC4aC1	P4aC1	2018Ch	v	872837	868367	860280	386	165072	0.19233		367436	364653	357458	23278	13849	0.103864
BC4aC2	P4aC2	2018Ch		1949361	1941949	1929797	8	17755	0.0092046		2042099	2024132	1989036	1639	2011	0.00183506
BC4aM1	P4aM1	2018Ch		2316949	2309154	2295837	1325	35570	0.0160704		1863399	1847398	1816254	15798	2169	0.00989234
BC4aM2	P4aM2	2018Ch		2010612	2002608	1989053	107	2067	0.00109298		1263720	1249819	1213311	6462	977	0.00613116
BC4b	BD1P4b	2018Ch		5294950	5255769	5245510	3166	10901	0.00268172		5088289	5048748	4996647	90307	16966	0.021469
BC4bC1	P4bC1	2018Ch		2146240	2139153	2126741	3	728	0.000343718		2117506	2097929	2060978	18319	1604	0.00966677
BC4bC2	P4bC2	2018Ch		2342780	2334893	2321481	10	28837	0.0124261		1491082	1477780	1449566	14986	10735	0.0177439
BC4bM1	P4bM1	2018Ch		2088086	2081005	2068593	1432	3582	0.00242387		1728219	1713681	1679557	84176	3304	0.0520852
BC4bM2	P4bM2	2018Ch		2136023	2128950	2116553	12244	2501	0.00696652		1854125	1837573	1803605	91492	25153	0.0646733
BC5	BD1P5	2018Ch		1377275	1367334	1360121	184	252	0.00032056		1306214	1280152	1240610	1843	1433	0.00264064
BC6	BD1P6	2018Ch		1410967	1401097	1393372	546	607	0.000827489		1228818	1205778	1169970	1363	1184	0.00217698
BP1	CNRR1.1	2018Ch	v	43853	43399	42478	47	258	0.00718019		124844	121689	117726	2815	5243	0.0684471
BP2	CNRR1.2	2018Ch	v	244744	243806	240451	254	1526	0.00740276		188076	185507	179071	4406	5171	0.0534816
BP3	CNRR1.3	2018Ch	v	233706	232957	229728	54	110963	0.483254		206449	203642	196707	3131	6477	0.0488442
BP4	CNRR1.4	2018Ch		241769	240695	236805	183	2297	0.0104728		128692	126557	119546	2348	4583	0.0579777
BP5	CNRR1.5	2018Ch		245732	244867	241406	37	1825	0.00771315		194348	191655	184719	3258	5540	0.0476291
BP6	CNRR2.2	2018Ch		190216	189586	186612	54	1688	0.00933488		237884	234305	224696	107609	6253	0.506738
BP7	CNRR2.3	2018Ch	v	223841	222953	219826	93	1649	0.00792445		207091	204693	197885	1942	3983	0.0299416
BP8	CNRR2.4	2018Ch	v	215778	215061	212159	33	666	0.0032947		158861	156895	151391	1616	2892	0.0297772
BP9	CNRR2.5	2018Ch		10419	9955	9533	0	20	0.00209798		73710	72821	70576	758	1165	0.0272472
BP10	CNRR2.6	2018Ch		233680	232898	229702	148	3574	0.0162036		203193	199884	192220	3858	6896	0.0559463
BP11	MNCR5.1	2018Ch		217304	216388	213266	156	854	0.00473587		233498	230286	221384	4927	6627	0.0521899
BP12	MNECR3a	2018Ch	v	217576	216886	214243	89	1202	0.00602587		176904	174750	169570	2199	4265	0.03812
BP12	MNECR3b	2018Ch	v	201478	200747	198174	191	1752	0.00980452		124169	121835	116854	2870	5188	0.0689578
BP12	MNECR3	2018Ch	v	185483	184671	181664	64	918	0.00540558		110944	108390	102068	1297	2948	0.0415899
BP13	MNECR4b	2018Ch		214471	213592	210445	211	1635	0.00877189		193334	190227	183475	3579	5771	0.0509606
BP13	MNECR4	2018Ch	v	271338	270456	267316	249	1724	0.00738078		259720	255423	247072	5397	8970	0.058149
BP14	MNPR1.4	2018Ch		235552	234739	231652	66	530	0.00257282		191477	188380	181385	4221	5915	0.0558811
BP15	MNRR1.1	2018Ch		216977	216304	213417	0	104598	0.490111		180481	178812	172083	1505	87016	0.514409
BP16	NERPR1a	2018Ch		224904	224193	221598	0	4	1.80507e-05		228478	226875	220727	0	86	0.000389622
BP16	NERPR1b	2018Ch		174809	174198	171948	0	7	4.071e-05		202253	200690	194535	14	87	0.000519187
BP16	NERPR1	2018Ch		225272	224582	221723	0	2	9.02026e-06		164647	163271	157726	23	129	0.000963697
BP17	NERPR2	2018Ch		321414	320342	317051	52	854	0.00285758		232108	229915	223310	1408	2284	0.0165331
BP18	NERPR3	2018Ch	v	237220	236321	233246	134	1644	0.00762285		121573	119342	113243	1855	3283	0.0453715
BP19	NNRR2.1a	2018Ch	v	221996	221213	218276	167	1835	0.00917187		157572	156771	151597	151276	106	0.998582
BP19	NNRR2.1b	2018Ch	v	210366	209366	206562	148	2113	0.0109459		188519	187667	181718	181232	110	0.997931
BP19	NNRR2.1	2018Ch	v	259929	259060	255799	0	2883	0.0112706		235867	234643	226699	211337	143	0.932867
BP19	NNRR2.1R	2018Ch	v	227891	227083	224024	0	1916	0.00855266		134469	133793	128258	127556	77	0.995127
BP20	NNRR3.1a	2018Ch	v	240032	239025	236004	103	1488	0.00674141		142855	142177	137256	136986	85	0.998652
BP20	NNRR3.1b	2018Ch	v	189944	189143	186511	88	1323	0.00756524		123042	122451	117519	117262	69	0.9984
BP20	NNRR3.1	2018Ch	v	263064	262161	258629	771	1265	0.00787228		245715	244334	235856	196659	149	0.834441
BP20	NNRR3.1R	2018Ch	v	224357	223594	220550	135	538	0.00305146		159680	158731	152489	152164	111	0.998597
BP21	NRR1.4b	2018Ch		231735	230865	227847	159	1752	0.00838721		208712	205414	198883	2544	5987	0.0428946
BP21	NRR1.4	2018Ch		177042	176272	173811	37	894	0.00535639		100138	98356	93029	885	2083	0.031904
BP22	NRR3.2a	2018Ch	v	217747	216922	214385	95	1002	0.00511696		183744	181467	176034	1872	3589	0.0310224
BP22	NRR3.2b	2018Ch		212655	211849	208812	188	1006	0.00571806		174978	172870	166552	670	2762	0.0206062
BP22	NRR3.2	2018Ch		221528	220679	218086	79	891	0.00444779		148174	146660	141441	1117	2240	0.0237343
BP23	NRR3.3	2018Ch		250694	249844	246903	139	1281	0.00575125		188207	185999	179733	1376	3614	0.0277634
This table was assembled using the output from Cas analyzer for each individual libraries as decribed in method.
a: "A" for agro-transformation, "B" for bombardmet. Each "AC" or "BC" sample represented multiple hygromycin-resistant callus clusters
	from a single plate after mutiple cycles of selection.
b: Samples in gold cells were callus. Samples in green cells were plants. Samples in grey were not studied in detail
	for editing variants due to extremly low editing efficiency.
Some vines were sampled multiple times with added letter such as "a, "b" and "c" for additional leaf samples; "R" for root tissue.
c: "LA" column with "v" means amplicon libraries covering the Gret1/MybA1 junction for double editing
	were constructed from LongAmp genomic PCR as decribed in method.
d: only variants with more than 1 read were kept for analysis.
e: embryogenic callus without any transformation treatment were used as background control for mutation analysis of the Cas9 targets.
f: "BC4" callus plate was divided into plate 4a and 4b and further divided into 4aC1, 4aC2, et al
	and callus sampled from each subquest plate was also used for genomic DNA extraction and amplicon sequencing.
